# Supplementary material for: A new approach to enter Retzius space in laparoscopic transabdominal preperitoneal bilateral inguinal hernia repair
Source: BMC Surg. 2023 Jan 30;23:26. doi: 10.1186/s12893-023-01917-8 (PMC9885556; doi:10.1186/s12893-023-01917-8)
Supplement: Supplementary file 1 — Additional file 1: The raw data. [file 12893_2023_1917_MOESM1_ESM.xls]

## Sheet: the right-side approach group
Number	Gender	Age (years)	Type of hernia	Operative date	follow-up period(month)	Operative time（min）	postoperative hospital stay(day)	seroma/hematoma	rinary retention	#VAS score	BMI	※Maximum diameter of bilateral hernia sac（cm）	*maximum diameter of hernia sac(cm)
1	M	64	Direct	2015.1.20	70	105	1			1	23.6	5+2	3.5
2	F	73	Indirect	2015.3.31	68	100	3			2	22.1	4	4
3	M	82	Multiple	2015.3.6	68	110	2			2	23.4	3+3	3
4	M	58	Indirect	2015.3.28	68	100	2			2	24.2	4+1	2.5
5	M	68	Indirect	2015.4.3	67	95	3			2	23.6	5+4	4.5
6	M	53	Multiple	2015.4.24	67	80	2			2	24.8	6+4	5
7	M	55	Indirect	2015.4.24	67	115	3			1	23.8	5+3	4
8	M	73	Direct	2015.5.14	66	77	1			3	23.6	3+3	3
9	M	25	Indirect	2015.5.26	66	160	2	Seroma, disappeared 12 weeks after surgery		2	23.6	18+6	12
10	M	27	Direct	2015.6.10	65	105	2			1	22.8	5+1	3
11	M	70	Indirect	2015.6.19	65	140	14			3	25	9+1	5
12	M	74	Direct	2015.6.30	64	80	4			2	23.8	5+2	3.5
13	M	47	Indirect	2015.7.16	64	110	3			1	22.6	4+2	3
14	M	47	Indirect	2015.9.16	62	170	4			1	22.6	3+2	2.5
15	M	71	Indirect	2015.9.24	62	130	2			2	24	4+1	2.5
16	M	72	Indirect	2015.10.28	61	170	2			3	22.6	10+1	5.5
17	M	63	Indirect	2015.11.6	60	80	1			2	22.7	5+2	3.5
18	M	84	Direct	2015.12.17	59	90	4		rinary retention	2	24	4+4	4
19	M	68	Indirect	2016.2.18	57	180	3			2	23.7	8+6	7
20	M	67	Indirect	2016.3.2	56	150	2			1	24.1	12+2	7
21	F	27	Indirect	2016.3.14	56	190	2			3	24	3	3
22	M	54	Direct	2016.5.18	54	190	3	Seroma, disappeared 10 weeks after surgery		3	21.1	12+6	9
23	M	77	Indirect	2016.6.30	53	100	4			3	23	4+2	3
24	F	67	Multiple(left)indirect(right)	2016.7.14	52	180	2	Seroma, disappeared 4 weeks after surgery		2	22.2	10	10
25	M	69	Direct	2016.7.14	52	140	2			2	22.8	5+4	4.5
26	M	80	Indirect	2016.8.11	51	141	2			2	24.6	10+1	5.5
27	M	56	Indirect(left)direct(right)	2016.8.25	51	80	2			2	23.7	3+3	3
28	M	51	Indirect(left)direct(right)	2016.9.26	50	150	2			1	22.8	4+3	3.5
29	M	83	Direct	2016.11.3	48	170	4			1	22.8	5+3	4
30	M	50	Multiple	2016.11.8	48	165	2			3	21	3+3	3
31	M	64	Indirect	2016.11.21	48	160	2			1	24.5	3+2	2.5
32	M	48	Indirect	2016.11.21	48	180	2			2	24	12+2	7
33	M	78	Direct	2016.12.22	47	95	1			2	22.4	3+1	2
34	M	72	Indirect	2017.1.11	46	100	1			1	23.6	4+2	3
35	M	79	Direct	2017.2.15	45	90	1			1	23.8	7+5	6
36	M	65	Direct	2017.3.29	44	170	2	Seroma, disappeared 6 weeks after surgery		3	23.5	8+8	8
37	M	64	Direct	2017.4.19	43	80	2			2	22.9	3+2	2.5
38	M	77	Direct	2017.4.19	43	140	3			1	19	6+2	4
39	M	28	Indirect	2017.4.27	42	120	1			1	26.2	6+6	6
40	M	60	Direct	2017.6.22	41	190	4			1	23.4	2.5+1	1.8
41	F	42	Indirect	2017.7.4	40	160	2			3	23.8	5	5
42	M	77	Indirect	2017.7.20	40	180	2			2	23	9+7	8
43	M	78	Indirect	2017.11.1	36	140	2			2	23.6	5+2	3.5
44	M	56	Indirect	2017.11.28	36	125	2			2	22.8	4+3	3.5
45	M	60	Direct	2017.12.29	35	85	3			3	24.8	6+3	4.5
46	M	82	Indirect	2018.1.23	34	180	2			1	22.9	6+2	4
47	M	51	股疝	2018.1.25	34	160	2			2	23.8	2.5+2	2.3
48	M	70	Indirect	2018.2.2	33	170	2			2	23	4+2	3
49	M	57	Indirect	2018.2.8	33	130	2			2	23.6	5+2	3.5
50	M	83	Direct	2018.2.24	32	150	3	Seroma, disappeared 8 weeks after surgery		2	22.5	12+5	8.5
51	F	35	Indirect	2018.3.2	32	220	2			2	22.4	3	3
52	M	63	Direct	2018.3.13	32	115	1			2	21.2	8+2	5
53	M	61	Indirect	2018.4.12	31	200	2			1	25.2	10+2	6
54	M	77	Direct	2018.5.16	30	85	2			1	24.2	8+8	8
55	M	71	Direct	2018.6.28	29	125	3			2	22.2	6+1.5	3.8
56	M	60	Indirect	2018.7.4	28	85	2			3	24.1	5+1	3
57	M	38	Indirect	2018.8.9	27	150	1			3	22.1	4+0.6	2.3
58	M	26	Indirect	2018.9.11	26	140	2			3	24	10+1	5.5
59	M	53	Indirect	2018.10.10	25	138	2			2	22.2	4+1	2.5
60	M	69	Indirect	2018.10.23	25	150	2			2	23.8	4+2	3
61	M	85	Direct	2018.10.30	25	110	3			1	22.4	12+3	7.5
62	M	54	Indirect	2018.11.21	24	135	2			1	23.7	3+1	2
63	M	85	Direct	2018.12.13	23	120	3			1	22.8	5+2	3.5
64	M	76	Indirect	2019.1.10	23	100	2			2	23.6	4	4
65	M	87	Indirect	2019.2.15	22	135	2		rinary retention	2	22.2	3	3
66	M	69	Indirect	2019.2.13	22	200	1	Seroma, disappeared 7 weeks after surgery		1	23.8	8	8
67	M	60	Indirect	2019.2.13	22	105	2			2	22.6	3	3
68	M	56	Multiple(left)Indirect(right)	2019.4.01	20	130	2			2	23.9	4	4
69	M	68	Indirect	2019.4.4	20	150	3			3	23.8	5	5
70	M	83	Indirect	2019.4.12	20	110	1			3	23.5	4	4
71	M	81	Direct	2019.4.22	20	140	2			2	23.5	2	2
72	M	60	Direct	2019.5.6	19	100	2			1	22.4	4	4
73	M	80	Indirect	2019.5.10	19	120	2			2	24	5	5
74	F	48	Femoral(left)Multiple(right)	2019.5.28	19	115	3	Seroma, disappeared 5 weeks after surgery		2	23.7	7	7
75	M	62	Indirect	2019.5.28	19	90	1			2	25.7	3	3
76	M	81	Direct	2019.6.17	18	100	2			2	22.8	5	5
77	M	69	Indirect	2019.8.23	16	160	2			1	24.7	5	5
78	M	56	Indirect	2019.9.24	15	135	2			2	21	5	5
79	M	33	Indirect	2019.9.25	15	125	2			3	25	4	4
80	M	47	Direct	2019.11.18	12	60	1			2	23.8	2	2
81	M	69	Multiple	2019.11.25	12	140	3			3	22.8	4	4
82	M	54	Indirect	2020.1.10	11	130	1			2	22.6	6	6
83	M	54	direct(left),Indirect(right)	2020.1.9	11	180	2	Seroma, disappeared 4 weeks after surgery		2	24.8	6	6
84	F	50	Multiple(left),Femoral(right)	2020.1.13	11	80	2			2	21.8	7	7
85	F	50	Multiple(left),Femoral(right)	2020.1.13	10	130	2			2	22.5	3	3
86	M	56	Indirect	2020.3.18	9	130	2			1	24.6	3+1	2
87	F	60	Indirect	2020.04.17	8	90	2			3	24.6	4	4
88	M	37	Direct	2020.4.16	8	100	1			2	23.2	5+5	5
89	M	86	Indirect	2020.5.25	7	90	3			2	23.5	6+6	6
90	M	53	Direct	2020.6.16	6	85	1			1	23.9	4+2.5	3.3
91	M	68	Indirect	2020.7.3	5	140	3			1	22.3	8+7	7.5
92	M	80	Indirect	2020.7.15	5	110	2			2	23.5	5+2	3.5
93	M	67	Indirect	2020.8.25	3	95	2			2	23.5	2+2	2
94	M	55	Direct	2020.9.25	2	100	1			2	22.7	10+8	9
# Visual Analogue Scale(VAS) score on first postoperative day.
※Maximum diameter of bilateral hernia sac is maximum diameter of left and right hernia sac, respectively
* The maximum diameter of hernia sac is the average of the maximum diameter of bilateral hernia sac.

## Sheet: control group
Number	Gender	Age (years)	Type of hernia	Operative date	follow-up period(month)	Operative time（min）	postoperative hospital stay(day)	seroma/hematoma	rinary retention	#VAS score	BMI	※Maximum diameter of bilateral hernia sac（cm）	*maximum diameter of hernia sac(cm)
1	M	54	Indirect	2015.1.6	70	180	1			2	23.2	6+4	5
2	M	41	Direct	2015.1.27	70	130	1			2	24.2	5+3	4
3	M	62	Indirect	2015.3.26	68	130	2			1	22.5	6+3	4.5
4	M	77	Indirect	2015.4.2	67	170	1	Seroma, disappeared 7 weeks after surgery		1	24	10+8	9
5	M	56	Indirect	2015.4.22	67	140	1			3	22.5	10+5	7.5
6	M	80	Indirect	2015.4.24	67	95	2			3	20	10+4	7
7	M	74	Indirect	2015.5.5	66	90	2			2	25	6+4	5
8	F	67	Indirect	2015.5.12	66	170	2			3	22.3	5	5
9	M	62	Direct	2015.5.20	66	150	2			2	23.6	8+7	7.5
10	M	72	Direct	2015.6.9	65	130	1			3	23.3	4+3	3.5
11	M	74	Indirect	2015.6.16	65	90	2			1	23.8	4+5	4.5
12	M	44	Indirect	2015.7.2	64	125	2			2	22.7	5+3	4
13	M	65	Direct	2015.7.6	64	125	2			2	22.3	5+5	5
14	M	65	Indirect	2015.9.24	62	210	1			3	24.2	5+2	3.5
15	M	79	Direct	2015.10.22	61	90	3			1	23.3	1.5+5	1
16	M	53	Indirect	2015.11.2	60	85	2			2	23.7	4+2	3
17	M	47	Direct	2015.11.27	60	120	2			2	22.8	3+4	3.5
18	M	75	Direct	2016.1.8	59	160	2			1	23.2	4.6+4	4.3
19	M	47	Direct	2016.2.15	57	115	1			1	23.6	3+2	2.5
20	M	66	Indirect	2016.3.9	56	175	3			3	23.5	5+4	4.5
21	M	76	Indirect	2016.5.25	55	190	3			2	23.7	5+1	3
22	F	63	Femoral(left),Direct(right)	2016.6.30	53	215	1			5	24.1	4	4
23	M	57	Direct	2016.6.30	54	110	2			2	23	4+1	2.5
24	M	60	Direct	2016.7.20	53	125	3			3	23.3	3+2	2.5
25	M	82	Direct	2016.8.24	52	100	2			1	23.2	4+4	4
26	M	57	Indirect	2016.9.23	51	175	4			2	23.2	6+2	4
27	M	37	Direct	2016.10.21	50	140	3			2	23.4	4+2	3
28	M	77	Direct	2016.10.31	50	90	2			2	23.1	8+5	6.5
29	M	80	Indirect(left),Direct(right)	2016.11.23	49	175	1			3	25	8+4	6
30	M	65	Indirect	2016.11.28	49	100	2			1	21.6	2+3	2.5
31	M	67	Direct	2017.1.4	47	176	3			2	23.2	10+2	6
32	M	79	Direct	2017.2.13	46	85	2			3	23	4+3	3.5
33	M	75	Direct	2017.3.16	45	75	1			2	23.9	4+1	2.5
34	M	35	Indirect	2017.4.12	44	165	2			2	22.7	4+2	3
35	M	79	Direct	2017.4.18	44	95	1			1	23.5	3+2	2.5
36	M	73	Indirect	2017.4.24	44	240	3			3	22.2	10+2	6
37	F	45	Indirect	2017.5.16	42	125	1			2	21.2	2	2
38	M	32	Indirect	2017.6.14	42	240	2			2	23.3	5+2	3.5
39	M	62	Indirect	2017.8.9	41	150	3			2	23.8	5+3	4
40	F	19	Indirect	2017.10.19	37	155	2	Seroma, disappeared 12weeks after surgery		3	25.5	10	10
41	M	77	Indirect	2017.11.3	38	135	1			1	23.1	4+3	3.5
42	M	60	Direct	2017.11.30	38	130	3			3	23.7	6+5	5.5
43	M	69	Direct	2017.12.28	37	130	2			3	22.6	6+1	3.5
44	M	72	Indirect	2018.1.26	36	150	3			1	23.2	4+4	4
45	M	45	Indirect	2018.1.31	36	250	2	Seroma, disappeared 4weeks after surgery	rinary retention	2	23.2	10+2	6
46	M	74	Direct	2018.1.30	35	95	2			2	24	4+3	3.5
47	M	43	Indirect	2018.2.7	35	159	2			1	22.6	7+1	4
48	M	67	Multiple	2018.2.28	35	130	2			3	23.8	5+3	4
49	M	77	Indirect	2018.4.3	33	155	2			2	22.7	10+1	5.5
50	M	57	Indirect	2018.4.23	33	120	3	Seroma, disappeared 9weeks after surgery		2	23.7	10+6	8
51	F	71	Direct	2018.5.17	30	105	1			4	23.3	6	6
52	M	74	Direct	2018.6.4	31	155	2			1	22.9	5+6	5.5
53	M	48	Indirect	2018.7.2	30	170	2			3	23.6	3+0.8	1.9
54	F	27	Indirect	2018.7.25	28	300	1			3	22.7	5	5
55	M	74	Indirect	2018.7.27	30	130	2			2	23	5+3	4
56	M	71	Direct	2018.8.30	29	180	1			2	23.5	5+4	4.5
57	M	77	Indirect	2018.9.26	28	185	2			1	24.1	4+1.2	2.6
58	M	72	Direct	2018.10.16	27	130	2			3	22.3	5+2	3.5
59	M	68	Direct	2018.10.24	27	150	2			2	24.2	5+1	3
60	M	60	Direct	2018.11.2	26	180	3			2	23.8	4+2	3
61	M	31	Indirect	2018.11.12	26	120	1			3	23.6	3+0.5	1.8
62	M	64	Direct	2018.12.20	25	180	2			1	22.6	4+2	3
63	M	39	Indirect	2019.1.14	23	165	1			2	23.8	5	5
64	M	75	Indirect	2019.2.13	21	190	2			2	22.7	5	5
65	M	81	Indirect	2019.3.11	20	165	2		rinary retention	2	22.6	5	5
66	M	64	Indirect(left),Multiple(right)	2019.3.21	20	160	2			2	23.9	5	5
67	M	34	Multiple(left),indirect(right)	2019.4.3	19	90	2	Seroma, disappeared 6weeks after surgery		2	22.7	6	6
68	M	49	Indirect	2019.4.12	19	185	2	Seroma, disappeared 8weeks after surgery		2	22	9	9
69	M	76	Direct	2019.4.23	19	100	1			3	24	3	3
70	M	56	Indirect	2019.4.22	19	130	6			1	24.9	2	2
71	M	73	Indirect(left),direct(right)	2019.5.6	18	115	2			2	23.7	4	4
72	F	48	Indirect(left),direct(right)	2019.5.28	18	96	3			2	23.8	3	3
73	M	63	Direct	2019.6.13	17	160	2			2	22.9	4	4
74	M	56	Indirect	2019.7.16	17	95	2			2	22.6	2	2
75	M	83	Direct	2019.8.28	15	115	1			2	22	6	6
76	F	70	Indirect(left),Femoral(right)	2019.9.9	15	215	2			3	23.4	5	5
77	F	27	Indirect	2019.9.12	15	98	2			3	22.7	5	5
78	M	59	Direct	2019.9.24	15	140	2			2	23.5	4	4
79	F	52	Indirect	2019.9.26	14	180	3			2	22.8	2	2
80	M	83	Direct	2019.10.12	13	134	1	Seroma, disappeared 10weeks after surgery	rinary retention	2	23.8	8	8
81	M	51	direct(left),Indirect(right)	2019.12.25	11	140	2			2	22.3	4	4
82	F	50	indirect(left),Femoral(right)	2020.1.13	11	110	3			2	25.2	6	6
83	F	26	Indirect	2020.03.23	9	134	3	Hematoma, disappeared 12 weeks after surgery		2	23.5	8	8
84	M	63	Direct	2020.3.23	8	185	2			2	23	3+0.5	1.8
85	M	67	Indirect	2020.4.27	7	93	1			3	21.6	4+2	3
86	M	69	Indirect	2020.5.27	6	190	2	Hematoma, disappeared 5 weeks after surgery		1	22.7	8+2	5
87	M	65	Direct	2020.6.16	5	130	2			2	25	5+1.5	3.3
88	M	70	Indirect	2020.7.15	4	140	2			2	24.2	3+1	2
89	M	56	Multiple	2020.7.15	4	145	2			1	24.6	7+4	5.5
90	M	68	Indirect	2020.7.23	4	165	2			3	21.1	5+2	3.5
91	M	73	Indirect	2020.8.4	3	125	2			2	23.2	2+2	2
92	M	74	Indirect	2020.8.6	3	135	2			2	23.2	6+3	4.5
93	M	72	Indirect	2020.8.13	3	135	1			1	22.6	4+3	3.5
94	M	43	Indirect	2020.9.10	2	155	2			3	23.7	4+4	4
95	M	64	Direct	2020.9.29	2	130	2			1	22.4	5+2	3.5
# Visual Analogue Scale(VAS) score on first postoperative day.
※Maximum diameter of bilateral hernia sac is maximum diameter of left and right hernia sac, respectively
* The maximum diameter of hernia sac is the average of the maximum diameter of bilateral hernia sac.
